# Supplementary material for: Multi-objective optimal decision for orderly power utilization based on improved ε-constraint method in active distribution networks
Source: PLoS One. 2024 Oct 24;19(10):e0309437. doi: 10.1371/journal.pone.0309437 (PMC11500852; doi:10.1371/journal.pone.0309437)
Supplement: S1 File — (XLSX) [file pone.0309437.s001.xlsx]

## Sheet: S1 Table
S1 Table caption: Line parameters of the IEEE-33 bus system
Line number	Start bus	End bus	Resistance	Reactance
1	1	2	0.000575259	0.000293245
2	2	3	0.00307595	0.00156668
3	3	4	0.00228357	0.001163
4	4	5	0.00237778	0.00121104
5	5	6	0.00510995	0.00441115
6	6	7	0.00116799	0.00386085
7	7	8	0.0044386	0.00146685
8	8	9	0.00642643	0.00461705
9	9	10	0.00651378	0.00461705
10	10	11	0.00122664	0.000405551
11	11	12	0.00233598	0.00077242
12	12	13	0.00915922	0.00720634
13	13	14	0.00337918	0.00450412
14	14	15	0.00323817	0.00328185
15	15	16	0.00465635	0.00340039
16	16	17	0.0080424	0.0107378
17	17	18	0.002321	0.00358133
18	2	19	0.00102324	0.000976443
19	19	20	0.00938508	0.00845668
20	20	21	0.00255497	0.00298486
21	21	22	0.00442301	0.00584805
22	3	23	0.00281515	0.00192356
23	23	24	0.00560285	0.00442425
24	24	25	0.00559037	0.00437434
25	6	26	0.00126657	0.000645139
26	26	27	0.0017732	0.00090282
27	27	28	0.00660737	0.00582559
28	28	29	0.00501761	0.00437122
29	29	30	0.00316642	0.00161285
30	30	31	0.00607953	0.0060084
31	31	32	0.00193729	0.00225799
32	32	33	0.00212759	0.00334549

## Sheet: S2 Table
S2 Table caption: Typical load curves of each user
Time interval	Load curve 1	Load curve 2	Load curve 3	Load curve 4	Load curve 5	Load curve 6	Load curve 7	Load curve 8
1	7.68	0.83	1.65	9	2	9.5	3.8	5
2	7.36	0.83	1.65	9	2	9.58	3.54	4.96
3	7.05	0.83	1.65	9	2	9.59	3.28	4.93
4	6.74	0.83	1.65	8.58	2	9.53	3.02	4.89
5	6.43	2.65	1.65	8.23	2	9.51	2.76	4.86
6	7.13	4.34	1.65	7.69	3.56	9.53	2.5	4.82
7	7.84	6.59	3.28	7.15	5.12	9.6	4.38	6.11
8	8.53	8.26	6.92	6.61	6.68	9.71	6.26	7.41
9	9.24	9.17	8.46	6.07	8.24	9.68	8.14	8.69
10	9.94	10	9.8	5.52	9.8	9.58	10	10
11	9.9	9.17	9.8	5.37	8.65	9.52	8.62	8.52
12	9.86	8.26	9.8	5.22	7.5	9.61	7.34	7
13	9.83	6.59	9.8	5.07	8.27	9.8	6	7.75
14	9.78	8.93	9.8	4.92	9.04	9.68	8	8.53
15	9.72	10	9.8	4.78	9.8	9.61	10	9.31
16	9.58	9.02	9.8	4.61	8.84	9.67	8.87	10
17	9.44	8.25	9.8	4.48	7.88	9.64	7.75	9.95
18	9.3	7.49	9.8	4.32	6.92	9.75	6.63	9.93
19	9.18	6.67	9.8	4.15	5.96	9.57	5.5	9.92
20	9.03	5.23	9.8	4.03	5	9.71	6.16	9.91
21	8.69	4.15	8.46	5.82	4.63	9.75	6.82	8.77
22	8.35	3.28	6.92	7.14	4.25	9.57	7.5	7.63
23	8.02	2.01	3.28	8.28	3.88	9.77	6.25	6.49
24	7.68	0.83	1.65	9	3.5	9.68	5	5.35
